# Supplementary material for: Synthesis of Vinyl-Containing Polydimethylsiloxane in An Active Medium
Source: Polymers (Basel). 2024 Jan 16;16(2):257. doi: 10.3390/polym16020257 (PMC10819907; doi:10.3390/polym16020257)
Supplement: Supplementary file 1 [file polymers-16-00257-s001.zip]

Archive with 1 entries (1 files):
- polymers-2792924-supplementary.pdf
